# Supplementary material for: The Role of Aesthetics in Intentions to Use Digital Health Interventions
Source: PLOS Digit Health. 2023 Jun 22;2(6):e0000274. doi: 10.1371/journal.pdig.0000274 (PMC10286978; doi:10.1371/journal.pdig.0000274)
Supplement: S1 Table — (XLSX) [file pdig.0000274.s003.xlsx]

## Sheet: Sheet1
S1 Table: Correlations between study variables
	Simplicity	Diversity	Colour	Craftsmanship	Attractiveness	Attitude	Ease Of Use	Usefulness	Enjoyment	Behaviour	Trust
Simplicity	1	.708**	.670**	.786**	.833**	.796**	.789**	.696**	.635**	.737**	.761**
Diversity		1	.610**	.758**	.812**	.760**	.703**	.664**	.671**	.691**	.686**
Colour			1	.625**	.841**	.703**	.599**	.613**	.562**	.618**	.647**
Craftsmanship				1	.832**	.787**	.752**	.680**	.658**	.763**	.758**
Attractiveness					1	.863**	.783**	.736**	.708**	.781**	.791**
Attitude						1	.787**	.775**	.711**	.796**	.808**
Ease Of Use							1	.717**	.629**	.721**	.775**
Usefulness								1	.710**	.799**	.743**
Enjoyment									1	.722**	.638**
Behaviour										1	.758**
Trust											1
**. Correlation is significant at the p < .01 level
